# Supplementary material for: Genomic and Transcriptomic Changes That Mediate Increased Platinum Resistance in Cupriavidus metallidurans
Source: Genes (Basel). 2019 Jan 18;10(1):63. doi: 10.3390/genes10010063 (PMC6357080; doi:10.3390/genes10010063)
Supplement: Supplementary file 1 [file genes-10-00063-s001.zip]

Archive with 8 entries (8 files):
- Figure S1.pdf
- Figure S2.pdf
- Figure S3.pdf
- Figure S4.tiff
- Figure S5.tiff
- Table S1.xlsx
- Table S2.xlsx
- Table S3.xlsx
