# Supplementary material for: Genomic and Transcriptomic Changes That Mediate Increased Platinum Resistance in Cupriavidus metallidurans
Source: Genes (Basel). 2019 Jan 18;10(1):63. doi: 10.3390/genes10010063 (PMC6357080; doi:10.3390/genes10010063)
Supplement: Supplementary file 1 [file genes-10-00063-s001.zip › Table S1.xlsx]

## Sheet: Sheet1
Replicon	Position		Mutation	Position	Gene	Product
chrom	1,356,990	Insertion	+GAACGTCAGAACGTCAGAACGTCAGAACGTCAGAACGTCAGAACGTCAGAACGTCA	Intergenic	CmetNA4_v2_1334 ← / ← CmetNA4_v2_1335	conserved protein of unknown function/conserved protein of unknown function
chrom	3,074,514	Substitution	G→A	R64H(CGC→CAC)	CmetNA4_v2_3067	Pseudouridine synthase (rluB)
chromid	1,139,308	Substitution	C→T	R686Q (CGG→CAG	CmetNA4_v1_pm1148	Branched‑chain amino acid ABC transporter substrate‑binding protein
chromid	1,139,319	Substitution	T→C	A682A (GCA→GCG)	CmetNA4_v1_pm1148	Branched‑chain amino acid ABC transporter substrate‑binding protein
chromid	2,228,106	Substitution	C→T	K104K (AAG→AAA)	copB	Copper resistance protein B
chromid	2,228,133	Substitution	G→A	G95G (GGC→GGT)	copB	Copper resistance protein B
chromid	2,362,768	Deletion	-G	CDS	copB	CopB outer membrane protein involved in Cu(II)/Cu(I) resistance
chromid	2,362,770	Deletion	- 119 bp	CDS	copB	CopB outer membrane protein involved in Cu(II)/Cu(I) resistance
chromid	2,362,912	Substitution	C→T	K104K(AAG→AAA)	copB	CopB outer membrane protein involved in Cu(II)/Cu(I) resistance
chromid	2,363,179	Substitution	A→G	G15G(GGT→GGC)	copB	CopB outer membrane protein involved in Cu(II)/Cu(I) resistance
chromid	2,363,202	Substitution	G→T	Q8K (CAG→AAG)	copB	CopB outer membrane protein involved in Cu(II)/Cu(I) resistance
chromid	2,363,215	Substitution	C→G	G3G (GGG→GGC)	copB	CopB outer membrane protein involved in Cu(II)/Cu(I) resistance
chromid	2,363,224	Substitution	C→T	Intergenic	copB ← / ← pcoA	CopB outer membrane protein involved in Cu(II)/Cu(I) resistance/Copper resistance protein A
chromid	2,363,227	Substitution	A→G	Intergenic	copB ← / ← pcoA	CopB outer membrane protein involved in Cu(II)/Cu(I) resistance/Copper resistance protein A
chromid	2,363,248	Substitution	C→T	Intergenic	copB ← / ← pcoA	CopB outer membrane protein involved in Cu(II)/Cu(I) resistance/Copper resistance protein A
chromid	2,363,277	Substitution	C→T	Intergenic	copB ← / ← pcoA	CopB outer membrane protein involved in Cu(II)/Cu(I) resistance/Copper resistance protein A
chromid	2,363,305	Substitution	C→T	Intergenic	copB ← / ← pcoA	CopB outer membrane protein involved in Cu(II)/Cu(I) resistance/Copper resistance protein A
chromid	2,363,307	Substitution	T→C	Intergenic	copB ← / ← pcoA	CopB outer membrane protein involved in Cu(II)/Cu(I) resistance/Copper resistance protein A
pNA4_D	55.748	Substitution	G→C	S666T(AGC→ACC)	CmetNA4_v1_pD0076	transposase
pNA4_D		Deletion	only fragment between 52,551 to 72,345 is retained
