# Supplementary material for: Genomic and Transcriptomic Changes That Mediate Increased Platinum Resistance in Cupriavidus metallidurans
Source: Genes (Basel). 2019 Jan 18;10(1):63. doi: 10.3390/genes10010063 (PMC6357080; doi:10.3390/genes10010063)
Supplement: Supplementary file 1 [file genes-10-00063-s001.zip › Table S2.xlsx]

## Sheet: UP
GeneNumber	GeneName	Replicon	Type	start	end	strand	log2 FC_NA4Pt-NA4	P-value	product
CmetNA4v1_190847		CHR1	CDS	3450615	3451206	1	5.17546	0.0410104	conserved exported protein of unknown function
CmetNA4v1_190856		CHR1	CDS	3460841	3461075	1	3.24994	0.0445785	conserved protein of unknown function
CmetNA4v1_1090035	nreA	pNA4_B	CDS	111384	111654	1	2.40247	1.15478e-10	NreA protein
CmetNA4v1_810013		pNA4_D	CDS	66284	66506	1	2.36736	4.42687e-18	conserved protein of unknown function
CmetNA4v1_810014		pNA4_D	CDS	66509	67424	1	2.30362	1.88463e-12	C-5 cytosine-specific DNA methylase
CmetNA4v1_210033		CHR1	CDS	34106	34541	1	2.16257	0.0142155	conserved protein of unknown function
CmetNA4v1_780001		pNA4_A	CDS	172662	173046	-1	2.07148	0.0410104	membrane protein of unknown function
CmetNA4v1_190011		CHR1	CDS	2672880	2674263	1	2.00917	2.20789e-13	Glutamate decarboxylase
CmetNA4v1_1090092		pNA4_B	CDS	52791	53100	1	2.00508	5.47322e-07	conserved protein of unknown function
CmetNA4v1_190859		CHR1	CDS	3461870	3462560	1	1.99138	0.00525193	conserved protein of unknown function
CmetNA4v1_1090034	nreB	pNA4_B	CDS	111741	113082	1	1.95451	5.44499e-08	NreB protein
CmetNA4v1_460033		CHR2	CDS	203588	204026	1	1.94928	0.026958	Type II secretion system protein G
CmetNA4v1_280174		CHR2	CDS	1251788	1252574	1	1.92658	0.00173659	conserved hypothetical protein, DUF224
CmetNA4v1_140081		CHR1	CDS	2205357	2205873	-1	1.92301	0.0465652	Methionine-R-sulfoxide reductase
CmetNA4v1_190416		CHR1	CDS	3038999	3039578	-1	1.82408	0.0236674	conserved protein of unknown function
CmetNA4v1_190830		CHR1	CDS	3436856	3437546	1	1.79085	0.00739776	conserved protein of unknown function
CmetNA4v1_20301	nasD	CHR1	CDS	1182360	1183164	-1	1.74891	0.0101348	nitrate ABC transporter, ATP_binding component
CmetNA4v1_810015		pNA4_D	CDS	67446	68064	1	1.70978	9.39e-09	Phosphatidylserine/phosphatidylglycerophosphate/ cardiolipin synthases like enzyme
CmetNA4v1_810016		pNA4_D	CDS	68083	68815	1	1.68223	5.38147e-09	conserved protein of unknown function
CmetNA4v1_320197		CHR2	CDS	2017770	2018589	1	1.66349	5.38147e-09	putative cytoCHR1e C
CmetNA4v1_190255		CHR1	CDS	2899583	2900597	1	1.66165	0.0410104	putative enzyme
CmetNA4v1_780237		pNA4_A	CDS	4331	4661	1	1.63837	5.38147e-09	protein of unknown function
CmetNA4v1_170025		CHR1	CDS	2583580	2584396	1	1.52891	0.0282256	conserved protein of unknown function
CmetNA4v1_320196		CHR2	CDS	2016780	2017722	1	1.50995	3.35184e-07	conserved membrane protein of unknown function
CmetNA4v1_miscRNA24	CmetNA4v1_miscRNA24	pNA4_B	misc_RNA	52552	52707	1	1.49157	2.57647e-07	sbcD
CmetNA4v1_320174		CHR2	CDS	1993319	1995467	1	1.48187	0.00430794	putative Acyl-CoA synthetase
CmetNA4v1_140024		CHR1	CDS	2138999	2140769	-1	1.46434	0.0354719	conserved protein of unknown function
CmetNA4v1_170034		CHR1	CDS	2594243	2594717	1	1.45833	1.35834e-06	conserved exported protein of unknown function
CmetNA4v1_200278		CHR1	CDS	3783909	3784470	1	1.4303	0.0236674	putative Type IV pilus assembly protein (PilX-like)
CmetNA4v1_1130020	trbG	pNA4_B	CDS	205511	206423	1	1.4263	0.000433026	Mating pair formation
CmetNA4v1_190720		CHR1	CDS	3334709	3335735	1	1.42093	0.00437082	ABC transporter, substrate-binding component (nitrate/sulfonate/bicarbonate)
CmetNA4v1_400054	cusC	CHR2	CDS	2619331	2620633	-1	1.40952	0.0364321	Heavy metal cation tricomponent efflux outer membrane porin CusC (CzcC-like)
CmetNA4v1_170036		CHR1	CDS	2595381	2595768	1	1.40559	2.79439e-06	conserved exported protein of unknown function
CmetNA4v1_190602		CHR1	CDS	3236937	3237339	-1	1.40157	0.00161572	conserved membrane protein of unknown function
CmetNA4v1_780191		pNA4_A	CDS	35867	36143	1	1.39575	2.55627e-06	protein of unknown function
CmetNA4v1_760056		pNA4_A	CDS	206622	206829	1	1.38217	1.45335e-06	protein of unknown function
CmetNA4v1_20077		CHR1	CDS	966308	967049	1	1.37889	2.95955e-06	putative lipoprotein, LamB/YcsF family protein
CmetNA4v1_170033	acrC	CHR1	CDS	2592778	2594239	1	1.36232	4.00883e-06	Cation/multidrug efflux system outer membrane porin
CmetNA4v1_190821		CHR1	CDS	3428888	3429329	1	1.3599	0.0366529	putative single-stranded DNA binding protein
CmetNA4v1_140210		CHR1	CDS	2343841	2344744	1	1.35546	0.00255884	putative dipeptide ABC transporter, membrane component
CmetNA4v1_170024		CHR1	CDS	2582865	2584347	1	1.30116	1.83796e-05	conserved hypothetical protein
CmetNA4v1_170043		CHR1	CDS	2602107	2602557	1	1.27142	0.00183664	putative membrane lipoprotein
CmetNA4v1_760013		pNA4_A	CDS	247860	248187	1	1.23715	3.02541e-05	conserved protein of unknown function
CmetNA4v1_170035		CHR1	CDS	2594757	2595345	1	1.23329	4.98208e-05	conserved hypothetical protein
CmetNA4v1_300044		CHR2	CDS	1774378	1775200	1	1.22058	0.00339584	putative type II secretion system protein, contains TPR repeats [Intracellular trafficking and secretion]
CmetNA4v1_170029		CHR1	CDS	2587541	2587892	1	1.21495	0.000116596	Response regulator, LuxR-family
CmetNA4v1_170032		CHR1	CDS	2589590	2592782	1	1.20553	5.88305e-05	component of acridine efflux pump, similar to acrB (RND family)
CmetNA4v1_170041		CHR1	CDS	2599900	2601037	1	1.19661	0.0105001	Putative Multidrug resistance efflux pump
CmetNA4v1_380010	cnrC	CHR2	CDS	2338480	2339737	-1	1.17864	0.0124622	Nickel and cobalt resistance protein CnrC
CmetNA4v1_400260		CHR2	CDS	2412695	2413370	1	1.1774	0.0203029	conserved protein of unknown function
CmetNA4v1_170031		CHR1	CDS	2588355	2589594	1	1.17467	0.000207444	lipoprotein, component of acridine efflux pump, similar to acrA
CmetNA4v1_150123	creD	CHR1	CDS	2545284	2546727	-1	1.1729	0.00043269	Inner membrane protein
CmetNA4v1_miscRNA20	CmetNA4v1_miscRNA20	CHR1	misc_RNA	579846	579906	1	1.16532	0.00565167	Betaproteobacteria_toxic_sRNA
CmetNA4v1_300043		CHR2	CDS	1773274	1774378	1	1.16338	0.0218402	Type II secretion system protein
CmetNA4v1_20076		CHR1	CDS	965212	966232	1	1.15809	0.0164698	allophanate hydrolase, subunit2 (ahs2)
CmetNA4v1_170042		CHR1	CDS	2601026	2602091	1	1.15569	0.00705369	Conserved hypothetical protein, putative membrane protein
CmetNA4v1_760055		pNA4_A	CDS	206923	207136	1	1.15441	0.000129979	protein of unknown function
CmetNA4v1_780092		pNA4_A	CDS	92047	92317	-1	1.15135	0.000243105	protein of unknown function
CmetNA4v1_780224		pNA4_A	CDS	14032	14383	-1	1.12792	0.000219078	conserved protein of unknown function
CmetNA4v1_190163		CHR1	CDS	2828425	2828548	1	1.11209	0.00186455	conserved protein of unknown function
CmetNA4v1_460030		CHR2	CDS	206370	208002	1	1.10699	0.0201985	Multicopper oxidase, type 3
CmetNA4v1_610144		CHR2	CDS	1043346	1043535	1	1.10405	0.0297407	conserved protein of unknown function
CmetNA4v1_570110		CHR2	CDS	674284	674545	1	1.1007	0.000403761	conserved exported protein of unknown function
CmetNA4v1_400005		CHR2	CDS	2670118	2671246	-1	1.08737	0.0290524	2-nitropropane dioxygenase, NPD
CmetNA4v1_190168		CHR1	CDS	2831954	2833070	-1	1.08031	0.0499566	putative Porin
CmetNA4v1_400164		CHR2	CDS	2501142	2501814	1	1.07621	0.00133223	putative response regulator, OmpR family
CmetNA4v1_760050		pNA4_A	CDS	213345	213762	-1	1.06691	0.00075274	conserved protein of unknown function
CmetNA4v1_780190		pNA4_A	CDS	36323	36650	1	1.06582	0.000739645	conserved protein of unknown function
CmetNA4v1_1090105		pNA4_B	CDS	44130	44604	1	1.06422	0.000728367	Predicted protein (fragment)
CmetNA4v1_320128		CHR2	CDS	1930114	1932214	-1	1.06369	0.0286095	putative membrane Zinc metallopeptidase, M50 family
CmetNA4v1_170040		CHR1	CDS	2598344	2599904	1	1.06332	0.00272613	Putative Outer membrane efflux protein (OEP)
CmetNA4v1_190305		CHR1	CDS	2953120	2953747	1	1.05141	0.000991019	conserved membrane protein of unknown function
CmetNA4v1_410071		CHR2	CDS	2681935	2685262	1	1.04335	0.0394456	putative acetylCoA carboxylase, Biotin carboxylase, Pyruvate carboxylase., Propionyl-CoA carboxylase, carboxyl transferase
CmetNA4v1_190304		CHR1	CDS	2951448	2953065	1	1.03804	0.00104852	putative Aminotransferase, Putative aspartate decarboxylase
CmetNA4v1_300064	cheY	CHR2	CDS	1799705	1800089	1	1.03622	0.00435168	chemotactic response regulator, transmits chemoreceptor signals to flagelllar motor components
CmetNA4v1_190035		CHR1	CDS	2696914	2698327	1	1.02681	0.00219251	putative FAD linked oxidase
CmetNA4v1_280171	glcA	CHR2	CDS	1254781	1256482	1	1.02496	0.0197623	glycolate permease (LctP family)
CmetNA4v1_1090111		pNA4_B	CDS	39821	40052	1	1.00463	0.0410227	conserved protein of unknown function
CmetNA4v1_1090104		pNA4_B	CDS	44826	45210	1	1.00325	0.0492681	conserved protein of unknown function
CmetNA4v1_210097	cysI	CHR1	CDS	98628	100311	-1	0.996268	0.00202612	Sulfite reductase, beta subunit (hemoprotein)
CmetNA4v1_780095		pNA4_A	CDS	91084	91420	1	0.99406	0.0023719	conserved protein of unknown function
CmetNA4v1_780093		pNA4_A	CDS	91610	91838	1	0.975179	0.00300638	protein of unknown function
CmetNA4v1_1090099		pNA4_B	CDS	48805	49780	1	0.974921	0.0273648	conserved protein of unknown function
CmetNA4v1_40667	cyoA	CHR1	CDS	1932331	1933300	1	0.969889	0.00292006	cytoCHR1e o ubiquinol oxidase, subunit II
CmetNA4v1_320155		CHR2	CDS	1972580	1973135	1	0.964284	0.00462866	conserved exported protein of unknown function
CmetNA4v1_780246		pNA4_A	CDS	292455	293205	-1	0.937027	0.00531957	conserved protein of unknown function
CmetNA4v1_780247		pNA4_A	CDS	292202	292451	-1	0.934084	0.00726418	protein of unknown function
CmetNA4v1_190164		CHR1	CDS	2828513	2829410	1	0.928047	0.0067032	conserved exported protein of unknown function
CmetNA4v1_610156	pqiA	CHR2	CDS	1033917	1035189	1	0.92339	0.0203029	Paraquat-inducible protein A
CmetNA4v1_400163		CHR2	CDS	2501810	2503157	1	0.917032	0.0176681	putative sensor histidine kinase
CmetNA4v1_780198		pNA4_A	CDS	30098	30275	-1	0.890523	0.011725	conserved protein of unknown function
CmetNA4v1_780061		pNA4_A	CDS	119016	119502	-1	0.889579	0.00880139	conserved protein of unknown function
CmetNA4v1_780094		pNA4_A	CDS	91498	91681	1	0.885869	0.0131763	protein of unknown function
CmetNA4v1_780236		pNA4_A	CDS	4823	5816	1	0.885164	0.00866634	conserved protein of unknown function
CmetNA4v1_550072	gltI	CHR2	CDS	592079	592994	1	0.884416	0.0182348	glutamate/aspartate transport protein (ABC superfamily, peri_bind) high affinity periplasmic solute-binding protein
CmetNA4v1_50056		CHR1	CDS	2034730	2035747	-1	0.879555	0.0166561	putative transcriptional regulator, RpiR/GlvR family (HTH and SIS (phosphosugar-binding) domains)
CmetNA4v1_420024		CHR2	CDS	48072	49776	-1	0.87454	0.0269448	putative transporter
CmetNA4v1_270126		CHR1	CDS	696797	697118	-1	0.872798	0.011725	putative ssDNA-binding protein
CmetNA4v1_400067		CHR2	CDS	2605687	2606761	1	0.86916	0.0134658	Mechanosensitive ion channel family protein (MscS-type)
CmetNA4v1_190525		CHR1	CDS	3143230	3146080	1	0.854886	0.0258183	protein of unknown function
CmetNA4v1_300041		CHR2	CDS	1771029	1772346	1	0.849899	0.040612	putative cpaF1, type II secretion system ATP_binding component
CmetNA4v1_320151		CHR2	CDS	1967889	1970088	1	0.848212	0.0256335	Oxidoreductase FAD/NAD(P)-binding
CmetNA4v1_780258	RMe	pNA4_A	CDS	284239	285079	-1	0.845101	0.0158405	putative cysteine peptidase
CmetNA4v1_780245		pNA4_A	CDS	293314	293902	-1	0.836167	0.0175135	conserved protein of unknown function
CmetNA4v1_20080	pcp	CHR1	CDS	968818	969487	1	0.823524	0.0258935	PYRROLIDONE-CARBOXYLATE PEPTIDASE (5-OXOPROLYL-PEPTIDASE) (C15 exopeptidase)
CmetNA4v1_780080		pNA4_A	CDS	101782	102355	-1	0.822753	0.0200203	conserved protein of unknown function
CmetNA4v1_640021		CHR2	CDS	1520757	1522299	1	0.822104	0.0319502	chemotaxis sensory transducer protein
CmetNA4v1_810006		pNA4_D	CDS	60874	61255	1	0.813401	0.026958	conserved protein of unknown function
CmetNA4v1_210092	cysG	CHR1	CDS	93990	94755	-1	0.810339	0.0380806	UROPORPHYRINOGEN-III C-METHYLTRANSFERASE PROTEIN
CmetNA4v1_170037		CHR1	CDS	2595845	2596664	-1	0.809823	0.0297407	putative polyphosphate kinase
CmetNA4v1_570158	uspA	CHR2	CDS	628098	628584	1	0.809404	0.0218466	UspA10
