# Supplementary material for: Genomic and Transcriptomic Changes That Mediate Increased Platinum Resistance in Cupriavidus metallidurans
Source: Genes (Basel). 2019 Jan 18;10(1):63. doi: 10.3390/genes10010063 (PMC6357080; doi:10.3390/genes10010063)
Supplement: Supplementary file 1 [file genes-10-00063-s001.zip › Table S3.xlsx]

## Sheet: DOWN
GeneNumber	GeneName	Replicon	Type	start	end	strand	log2 FC_NA4Pt-NA4	P-value	product
CmetNA4v1_40604		CHR1	CDS	1867423	1868167	-1	-1.92406	3.60616e-12	putative TRANSCRIPTIONal REGULATOR, GntR family
CmetNA4v1_40218		CHR1	CDS	1457588	1458923	1	-1.81251	1.15478e-10	Major facilitator superfamily (MFS_1) transporter
CmetNA4v1_190208		CHR1	CDS	2864189	2864504	-1	-1.79437	0.0416264	putative Phage head-tail adaptor
CmetNA4v1_630017		CHR2	CDS	1558312	1558579	-1	-1.77091	1.15478e-10	conserved exported protein of unknown function
CmetNA4v1_630016		CHR2	CDS	1557755	1558310	-1	-1.73127	5.22137e-10	CytoCHR1e b561 family protein
CmetNA4v1_400272	iscS	CHR2	CDS	2400823	2402329	1	-1.62526	5.38147e-09	Cysteine desulfurase
CmetNA4v1_610288	omp	CHR2	CDS	889334	890423	-1	-1.59991	8.37096e-08	Outer membrane protein (Porin)
CmetNA4v1_190031	dmpL	CHR1	CDS	2692868	2693864	-1	-1.49546	2.57647e-07	Phenol hydroxylase P1 protein
CmetNA4v1_40380	pilA	CHR1	CDS	1651440	1651908	-1	-1.49365	1.02339e-07	Type IV pilus structural subunit PilA
CmetNA4v1_140027	aleB	CHR1	CDS	2142954	2145402	-1	-1.47536	3.28138e-06	TonB-dependent siderophore receptor
CmetNA4v1_320099		CHR2	CDS	1896252	1897800	-1	-1.46411	6.53287e-06	AMP-dependent synthetase and ligase
CmetNA4v1_40275	rpoO	CHR1	CDS	1526353	1526983	-1	-1.45289	0.0023719	RNA polymerase sigma factor
CmetNA4v1_320100		CHR2	CDS	1897997	1899161	1	-1.41187	1.90963e-05	putative acyl-CoA deshydrogenase
CmetNA4v1_190032		CHR1	CDS	2693907	2694105	-1	-1.3304	5.31036e-06	putative Phenol hydroxylase subunit
CmetNA4v1_190733		CHR1	CDS	3348162	3348993	-1	-1.32525	3.62308e-05	putative ABC transporter permease
CmetNA4v1_40676	ureD	CHR1	CDS	1942460	1943342	1	-1.32125	0.0236674	UREASE ACCESSORY PROTEIN
CmetNA4v1_10053		CHR1	CDS	764393	765119	-1	-1.30621	6.53287e-06	putative Outer membrane protein, OmpW family
CmetNA4v1_40605	pucM	CHR1	CDS	1868510	1868864	1	-1.2805	1.55378e-05	5-hydroxyisourate hydrolase (HIUHase)
CmetNA4v1_40073	gdhA	CHR1	CDS	1313229	1314537	1	-1.27122	1.37718e-05	GLUTAMATE DEHYDROGENASE (NAD(P)+) OXIDOREDUCTASE
CmetNA4v1_40268	dctA	CHR1	CDS	1515896	1517204	-1	-1.25053	2.32076e-05	citrate and C4-dicarboxylic acids transport protein (DAACS family)
CmetNA4v1_320056	flgB	CHR2	CDS	1860394	1860799	1	-1.23812	0.000204858	FlgB: Flagellar basal-body rod protein
CmetNA4v1_400032		CHR2	CDS	2645598	2646066	-1	-1.23777	8.40229e-05	conserved exported protein of unknown function
CmetNA4v1_400130		CHR2	CDS	2538245	2539622	-1	-1.23233	9.99386e-05	putative transporter protein, MFS family
CmetNA4v1_320055		CHR2	CDS	1859998	1860370	1	-1.20979	0.000792956	conserved protein of unknown function
CmetNA4v1_10070		CHR1	CDS	786717	786975	1	-1.18833	0.000704625	conserved protein of unknown function
CmetNA4v1_140202		CHR1	CDS	2332089	2334186	-1	-1.1879	0.000396781	conserved protein of unknown function
CmetNA4v1_10126		CHR1	CDS	852460	853402	-1	-1.18419	8.19163e-05	putative TRANSCRIPTIONal REGULATOR, TetR family
CmetNA4v1_220185	fadD	CHR1	CDS	356482	358165	-1	-1.1787	8.82219e-05	acyl-CoA synthetase (long-chain-fatty-acid--CoA ligase)
CmetNA4v1_460114		CHR2	CDS	125735	126602	1	-1.17801	0.00173092	putative branched-chain amino acid ABC transport system permease protein
CmetNA4v1_220180		CHR1	CDS	352812	353016	1	-1.16997	0.000113477	protein of unknown function
CmetNA4v1_320057	flgC	CHR2	CDS	1860810	1861218	1	-1.16724	0.000212509	FlgC: Flagellar basal-body rod protein
CmetNA4v1_10047		CHR1	CDS	757180	758116	-1	-1.16591	0.000113477	putative branched-chain amino acid transport system permease, ATP binding component
CmetNA4v1_570164		CHR2	CDS	623457	623634	1	-1.1628	0.0170944	protein of unknown function
CmetNA4v1_20229		CHR1	CDS	1114532	1114871	1	-1.13359	0.00572333	conserved hypothetical protein
CmetNA4v1_280117		CHR2	CDS	1309346	1310549	-1	-1.13031	0.000493697	conserved membrane protein of unknown function
CmetNA4v1_40551		CHR1	CDS	1816333	1816927	1	-1.10943	0.0131774	conserved exported protein of unknown function
CmetNA4v1_320103		CHR2	CDS	1903295	1904279	1	-1.09841	0.0082904	Putative dioxygenase, related to 2-nitropropane dioxygenase
CmetNA4v1_40600		CHR1	CDS	1862879	1863965	-1	-1.08853	0.000446071	putative outer membrane porin
CmetNA4v1_40058		CHR1	CDS	1297345	1297984	1	-1.08835	0.00047359	putative transcriptional regulator, tetR family
CmetNA4v1_320102	Amacr	CHR2	CDS	1902117	1903230	1	-1.08687	0.0184717	Alpha-methylacyl-CoA racemase
CmetNA4v1_210076		CHR1	CDS	79690	81112	-1	-1.08302	0.0030119	Malonyl-CoA decarboxylase
CmetNA4v1_220117		CHR1	CDS	281543	283793	1	-1.0656	0.00150068	Outer membrane receptor, TonB-dependent
CmetNA4v1_280030		CHR2	CDS	1400546	1400660	1	-1.06236	0.000792956	conserved hypothetical protein
CmetNA4v1_40379		CHR1	CDS	1651148	1651370	-1	-1.05088	0.00161572	protein of unknown function
CmetNA4v1_270010	paaJ	CHR1	CDS	585540	586149	1	-1.03812	0.0205071	subunit of multicomponent oxygenase, phenylacetic acid degradation
CmetNA4v1_420044		CHR2	CDS	24916	26152	1	-1.02562	0.00653773	component of acridine efflux pump, similar to acrA
CmetNA4v1_20207		CHR1	CDS	1091500	1092229	1	-1.01746	0.00272018	putative type 4 fimbrial biogenesis transmembrane pilW-related protein precursor
CmetNA4v1_400187		CHR2	CDS	2476666	2477656	1	-1.01557	0.0101348	conserved hypothetical protein, UPF0065
CmetNA4v1_20208		CHR1	CDS	1092225	1092822	1	-1.01032	0.00494425	putative type-4 fimbrial biogenesis transmembrane pilX-related protein precursor
CmetNA4v1_420034		CHR2	CDS	37633	37801	1	-1.00634	0.00183664	conserved protein of unknown function
CmetNA4v1_150037		CHR1	CDS	2447845	2448718	-1	-0.99591	0.00211078	protein of unknown function
CmetNA4v1_190731		CHR1	CDS	3345988	3347731	-1	-0.993744	0.00220775	putative ABC transporter periplasmic binding protein
CmetNA4v1_40059		CHR1	CDS	1298074	1299862	1	-0.985538	0.00235512	putative ACYL-COA DEHYDROGENASE OXIDOREDUCTASE
CmetNA4v1_190683	pstA	CHR1	CDS	3292142	3293045	-1	-0.982915	0.0023719	Phosphate transport system permease, ABC transporter
CmetNA4v1_40535		CHR1	CDS	1795932	1796793	-1	-0.982581	0.00503812	putative isomerase, Phenazine biosynthesis PhzC/PhzF domain
CmetNA4v1_140135		CHR1	CDS	2262453	2264130	-1	-0.980635	0.00878018	putative Enoyl-CoA hydratase/isomerase
CmetNA4v1_40219		CHR1	CDS	1459007	1460090	-1	-0.972001	0.00427854	conserved protein of unknown function
CmetNA4v1_1090137		pNA4_B	CDS	18920	19667	-1	-0.9675	0.00300638	conserved protein of unknown function
CmetNA4v1_320020		CHR2	CDS	1825946	1826762	1	-0.966738	0.0242775	Putative negative regulator of flagellin synthesis
CmetNA4v1_140273		CHR1	CDS	2410000	2410255	-1	-0.963715	0.0389053	protein of unknown function
CmetNA4v1_320321		CHR2	CDS	2155890	2156865	-1	-0.955974	0.013171	conserved protein of unknown function
CmetNA4v1_40070		CHR1	CDS	1311418	1311973	-1	-0.952529	0.0082904	putative Cysteine dioxygenase type I
CmetNA4v1_300029		CHR2	CDS	1758018	1758759	1	-0.951155	0.00555459	putative membrane surface antigen
CmetNA4v1_40662		CHR1	CDS	1927760	1928228	1	-0.950623	0.0041148	conserved hypothetical protein, DUF1178
CmetNA4v1_460119		CHR2	CDS	120798	121113	1	-0.948139	0.00843359	putative cold-shock protein, DNA-binding
CmetNA4v1_280160	leuA	CHR2	CDS	1266747	1268451	1	-0.947404	0.00675663	2-isopropylmalate synthase 2 (Alpha-isopropylmalate synthase 2) (Alpha-IPM synthetase 2)
CmetNA4v1_320098	alkK	CHR2	CDS	1894566	1896204	1	-0.941609	0.0062841	Medium-chain-fatty-acid--CoA ligase
CmetNA4v1_320090		CHR2	CDS	1886100	1886490	1	-0.940466	0.00565167	conserved protein of unknown function
CmetNA4v1_320191		CHR2	CDS	2011148	2011442	-1	-0.934925	0.0260595	conserved exported protein of unknown function
CmetNA4v1_20249	dctA	CHR1	CDS	1135639	1136929	1	-0.933012	0.00458056	citrate and C4-dicarboxylic acids transport protein (DAACS family)
CmetNA4v1_210152	rluE	CHR1	CDS	158372	159017	1	-0.926855	0.0129704	23S rRNA pseudouridine synthase
CmetNA4v1_150099		CHR1	CDS	2516594	2517287	-1	-0.926364	0.00599016	Putative response regulator, CheY family
CmetNA4v1_200237	fadD	CHR1	CDS	3747131	3748832	-1	-0.926156	0.00600247	LONG-CHAIN-FATTY-ACID--COA LIGASE PROTEIN
CmetNA4v1_780122		pNA4_A	CDS	74156	74384	-1	-0.92264	0.00690263	protein of unknown function
CmetNA4v1_190682	pstB	CHR1	CDS	3291332	3292121	-1	-0.919904	0.00531957	Phosphate import ATP-binding protein, ABC transporter
CmetNA4v1_40587		CHR1	CDS	1848275	1848695	1	-0.919846	0.0286095	protein of unknown function
CmetNA4v1_40400	dadA	CHR1	CDS	1663700	1664978	1	-0.918274	0.017412	D-amino acid dehydrogenase 2 small subunit
CmetNA4v1_280175		CHR2	CDS	1250952	1251651	-1	-0.912906	0.0362882	putative transcriptional regulator, GntR family
CmetNA4v1_320319		CHR2	CDS	2154343	2155081	-1	-0.908885	0.0146533	conserved protein of unknown function
CmetNA4v1_miscRNA1	CmetNA4v1_miscRNA1	CHR1	misc_RNA	707255	707343	1	-0.908175	0.0067032	Glycine
CmetNA4v1_860032	hup	pNA4_C	CDS	99829	100108	1	-0.907082	0.00796946	DNA-binding protein HU
CmetNA4v1_190029	dmpN	CHR1	CDS	2691008	2692556	-1	-0.905542	0.00815804	Phenol hydroxylase P3 protein
CmetNA4v1_40069		CHR1	CDS	1310896	1311355	-1	-0.901571	0.0109429	putative transcriptional regulator, AsnC/Lrp family
CmetNA4v1_190681	phoU	CHR1	CDS	3290557	3291262	-1	-0.899871	0.00686899	negative regulator of PhoR/PhoB two-component regulator
CmetNA4v1_miscRNA2	CmetNA4v1_miscRNA2	CHR1	misc_RNA	707364	707484	1	-0.898963	0.00759054	Glycine
CmetNA4v1_320190		CHR2	CDS	2010188	2010833	-1	-0.897906	0.0136471	conserved protein of unknown function
CmetNA4v1_320058	flgD	CHR2	CDS	1861259	1861928	1	-0.894788	0.00943423	FlgD: Basal-body rod modification protein
CmetNA4v1_780035		pNA4_A	CDS	139037	139658	-1	-0.882557	0.0130702	conserved protein of unknown function
CmetNA4v1_40631		CHR1	CDS	1895427	1895607	1	-0.882396	0.0411997	conserved protein of unknown function
CmetNA4v1_220195	dppA	CHR1	CDS	368053	369661	-1	-0.880197	0.00878018	PERIPLASMIC DIPEPTIDE TRANSPORT PROTEIN
CmetNA4v1_40192		CHR1	CDS	1435454	1436063	-1	-0.879564	0.0132003	conserved hypothetical protein, DUF205
CmetNA4v1_280116		CHR2	CDS	1310720	1311566	1	-0.87501	0.0411997	Short-chain dehydrogenase/reductase SDR
CmetNA4v1_320312		CHR2	CDS	2147318	2148260	1	-0.87446	0.0365714	Transcriptional regulator, LysR family
CmetNA4v1_40480	phnM	CHR1	CDS	1747513	1748737	1	-0.872216	0.0178813	Metal-dependent hydrolase involved in phosphonate metabolism
CmetNA4v1_460021		CHR2	CDS	222581	223160	1	-0.8712	0.0256335	conserved membrane protein of unknown function
CmetNA4v1_410021		CHR2	CDS	2742794	2743868	-1	-0.868925	0.0101087	4-HYDROXYPHENYLPYRUVATE DIOXYGENASE OXIDOREDUCTASE PROTEIN
CmetNA4v1_20282		CHR1	CDS	1166409	1166880	-1	-0.867709	0.0205934	putative tRNA/rRNA methyltransferase
CmetNA4v1_210075		CHR1	CDS	78561	79572	-1	-0.864941	0.0146954	conserved hypothetical protein, UPF0065
CmetNA4v1_400189		CHR2	CDS	2474952	2475720	1	-0.857672	0.0453858	3-hydroxyacyl-CoA dehydrogenase type-2 (3-hydroxyacyl- CoA dehydrogenase type II) (Type II HADH)
CmetNA4v1_10055		CHR1	CDS	766460	767459	-1	-0.856739	0.0150073	conserved protein of unknown function
CmetNA4v1_320061	flgG	CHR2	CDS	1864067	1864853	1	-0.852785	0.0164698	FlgG: Flagellar basal-body rod protein
CmetNA4v1_190196		CHR1	CDS	2855467	2855836	-1	-0.849816	0.0184717	conserved exported protein of unknown function
CmetNA4v1_860113		pNA4_C	CDS	38304	38862	1	-0.849515	0.0168859	conserved protein of unknown function
CmetNA4v1_610055	livH	CHR2	CDS	1134099	1134963	1	-0.83782	0.0354779	high-affinity branched-chain amino acid transport protein, livHM family
CmetNA4v1_1130036	parA	pNA4_B	CDS	189495	190686	-1	-0.837337	0.014558	ATPase involved in plasmid partitioning ParA
CmetNA4v1_860070		pNA4_C	CDS	73614	73806	1	-0.833681	0.0209383	protein of unknown function
CmetNA4v1_50075		CHR1	CDS	2054257	2055151	1	-0.829126	0.0237492	putative Alpha/beta fold hydrolase
CmetNA4v1_480011		CHR2	CDS	330833	332036	1	-0.828339	0.0194584	Branched-chain amino acid ABC transporter, periplasmic amino acid- binding protein
CmetNA4v1_500104		CHR2	CDS	347938	348352	-1	-0.821023	0.0257032	Glyoxalase/bleomycin resistance protein/dioxygenase
CmetNA4v1_40603		CHR1	CDS	1865805	1867212	-1	-0.81914	0.0237492	putative Xanthine/uracil permease (NCS2 family)
CmetNA4v1_190684	pstC	CHR1	CDS	3293041	3294007	-1	-0.810648	0.0201985	Phosphate transport system permease, ABC transporter
CmetNA4v1_270102		CHR1	CDS	674189	674576	-1	-0.807073	0.0225703	conserved membrane protein of unknown function
CmetNA4v1_40663		CHR1	CDS	1928319	1929522	1	-0.804662	0.022111	putative ACYL-COA DEHYDROGENASE
CmetNA4v1_40360	ppa	CHR1	CDS	1632058	1632586	1	-0.803322	0.0235578	inorganic pyrophosphatase
CmetNA4v1_20206		CHR1	CDS	1090946	1091489	1	-0.80087	0.033108	putative type-4 fimbrial biogenesis pilV-related transmembrane protein
